# Supplementary material for: Poly[(μ-benzene-1,2,4,5-tetra­carboxyl­ato)tetra­silver(I)]
Source: Acta Crystallogr Sect E Struct Rep Online. 2009 Apr 30;65(Pt 5):m580. doi: 10.1107/S1600536809015074 (PMC2977622; doi:10.1107/S1600536809015074)
Supplement: Supplementary file 1 [file e-65-0m580-sup1.cif]

##############################################################################
###                                                                        ###
###        Electronic paper (Acta Crystallographica Section E)             ###
###                                                                        ###
##############################################################################
#                                                                            #
# This CIF contains the data in a paper accepted for publication in Acta     #
# Crystallographica Section E. It conforms to the requirements of Notes      #
# for Authors for Section E, and has been peer reviewed under the auspices   #
# of the IUCr Commission on Journals.                                        #
#                                                                            #
# Full details of the Crystallographic Information File format               #
# are given in the paper "The Crystallographic Information File (CIF):       #
# a New Standard Archive File for Crystallography" by S. R. Hall, F. H.      #
# Allen and I. D. Brown [Acta Cryst. (1991), A47, 655-685].                  #
#                                                                            #
# The current version of the core CIF dictionary is obtainable from          #
# ftp://ftp.iucr.org/pub/cif_core.dic. The current version number is 2.4.    #
#                                                                            #
# Software is freely available for graphical display of the structure(s) in  #
# this CIF.  For information consult the CIF home page http://www.iucr.org/  #
# cif/home.html                                                              #
#                                                                            #
# This file may be used for bona fide research purposes within the           #
# scientific community so long as proper attribution is given to the journal # 
# article from which it was obtained.                                        #
#                                                                            #
##############################################################################
                                             
data_global
_audit_creation_method     ?
_journal_date_recd_electronic     2009-02-14
_journal_date_accepted     2009-04-22
_journal_name_full     'Acta Crystallographica, Section E'
_journal_year     2009
_journal_volume     65
_journal_issue      5
_journal_page_first     m580
_journal_page_last     m580
_journal_paper_category     QM
_journal_coeditor_code     RK2131
_publ_contact_author
;Muhammad Nawaz Tahir
University of Sargodha
Department of Physics
Sargodha
Pakistan
;
_publ_contact_author_email     'dmntahir_uos@yahoo.com'
_publ_contact_author_fax     '0092 48 32 22 121'
_publ_contact_author_phone     '0092 48 92 30 170'
_publ_section_title
;
Poly[(\m-benzene-1,2,4,5-tetracarboxylato)tetrasilver(I)]
;
loop_
    _publ_author_name
    _publ_author_address
    'Tahir, M. Nawaz'
;
Department of Physics
University of Sargodha
Sargodha
Pakistan
;
    'Orhan Atakol'
;
Department of Chemistry
Faculty of Science
University of Ankara
Ankara
Turkey
;
    'Muhammad Ilyas Tariq'
;
Department of Chemistry
University of Sargodha
Sargodha
Pakistan
;
data_I
_chemical_name_systematic
;
Poly[(\m-benzene-1,2,4,5-tetracarboxylato)tetrasilver(I)]
;
_chemical_formula_moiety     'C5 H Ag2 O4'
_chemical_formula_sum     'C5 H Ag2 O4'
_chemical_formula_iupac     '[Ag4 (C10 H2 O8)]'
_chemical_formula_weight     340.80
_chemical_melting_point     ?
_symmetry_cell_setting     'Monoclinic'
_symmetry_space_group_name_H-M     'P 21/c'
_symmetry_space_group_name_Hall     '-P 2ybc'
loop_
    _symmetry_equiv_pos_site_id
    _symmetry_equiv_pos_as_xyz
    1 x,y,z
    2 -x,1/2+y,1/2-z
    3 -x,-y,-z
    4 x,1/2-y,1/2+z
_cell_length_a     8.3280(10)
_cell_length_b     6.3170(10)
_cell_length_c     10.945(2)
_cell_angle_alpha     90
_cell_angle_beta     94.36(2)
_cell_angle_gamma     90
_cell_volume     574.13(16)
_cell_formula_units_Z     4
_cell_measurement_reflns_used     25
_cell_measurement_theta_min     11.72
_cell_measurement_theta_max     20.97
_cell_measurement_temperature     296
_exptl_crystal_description     'Needle'
_exptl_crystal_colour     'Pale yellow'
_exptl_crystal_size_max     0.30
_exptl_crystal_size_mid     0.10
_exptl_crystal_size_min     0.08
_exptl_crystal_density_diffrn     3.943
_exptl_crystal_density_meas     ?
_exptl_crystal_F_000     628
_exptl_absorpt_coefficient_mu     6.764
_exptl_absorpt_correction_type     psi-scan
_exptl_absorpt_process_details     '(<i>MolEN</i>; Fair, 1990)'
_exptl_absorpt_correction_T_min     0.448
_exptl_absorpt_correction_T_max     0.578
_exptl_special_details
;
The structure was solved by Patterson method using <i>SHELX86</i>. The whole
molecule was recognized.
;
_diffrn_radiation_type     MoK\a
_diffrn_radiation_wavelength     0.71073
_diffrn_measurement_device     'Enraf--Nonius CAD-4'
_diffrn_measurement_method     '\w/2\q'
_diffrn_reflns_number     1680
_diffrn_reflns_av_R_equivalents     0.0121
_diffrn_reflns_av_sigmaI/netI     0.0125
_diffrn_reflns_theta_min     3.73
_diffrn_reflns_theta_max     28.24
_diffrn_reflns_theta_full     25.00
_diffrn_measured_fraction_theta_max     0.919
_diffrn_measured_fraction_theta_full     0.998
_diffrn_reflns_limit_h_min     0
_diffrn_reflns_limit_h_max     10
_diffrn_reflns_limit_k_min     0
_diffrn_reflns_limit_k_max     8
_diffrn_reflns_limit_l_min     -14
_diffrn_reflns_limit_l_max     14
_diffrn_standards_number     3
_diffrn_standards_interval_time     120
_diffrn_standards_decay_%     0.1
_reflns_number_total     1308
_reflns_number_gt     1268
_reflns_threshold_expression     I>2\s(I)
_refine_ls_structure_factor_coef     Fsqd
_refine_ls_matrix_type     'Full'
_refine_ls_R_factor_all     0.0268
_refine_ls_R_factor_gt     0.0260
_refine_ls_wR_factor_gt     0.0886
_refine_ls_wR_factor_ref     0.0891
_refine_ls_goodness_of_fit_ref     1.009
_refine_ls_restrained_S_all     1.009
_refine_ls_number_reflns     1308
_refine_ls_number_parameters     101
_refine_ls_number_restraints     0
_refine_ls_hydrogen_treatment     constr
_refine_ls_weighting_scheme     'Calc'
_refine_ls_weighting_details
         'calc w=1/[\s^2^(Fo^2^)+(0.0599P)^2^+3.6455P] where P=(Fo^2^+2Fc^2^)/3'
_atom_sites_solution_primary     'Patterson'
_atom_sites_solution_secondary     'Difmap'
_refine_ls_shift/su_max     0.000
_refine_ls_shift/su_mean     0.000
_refine_diff_density_max     1.196
_refine_diff_density_min     -0.794
_refine_ls_extinction_method     'None'
_refine_ls_extinction_coef     ?
loop_
    _atom_type_symbol
    _atom_type_description
    _atom_type_scat_dispersion_real
    _atom_type_scat_dispersion_imag
    _atom_type_scat_source
    'C' 'C' 0.0033 0.0016
                         'International Tables Vol C Tables 4.2.6.8 and 6.1.1.4'
    'H' 'H' 0.0000 0.0000
                         'International Tables Vol C Tables 4.2.6.8 and 6.1.1.4'
    'O' 'O' 0.0106 0.0060
                         'International Tables Vol C Tables 4.2.6.8 and 6.1.1.4'
    'Ag' 'Ag' -0.8971 1.1015
                         'International Tables Vol C Tables 4.2.6.8 and 6.1.1.4'
_computing_data_collection     '<i>CAD-4 EXPRESS</i> (Enraf--Nonius, 1993)'
_computing_cell_refinement     '<i>CAD-4 EXPRESS</i> (Enraf--Nonius, 1993)'
_computing_data_reduction     '<i>MolEN</i> (Fair, 1990)'
_computing_structure_solution     'SHELXS97 (Sheldrick, 2008)'
_computing_structure_refinement     'SHELXS97 (Sheldrick, 2008)'
_computing_molecular_graphics     'ORTEP-3 (Farrugia, 1997)'
_computing_publication_material     'WinGX (Farrugia, 1999)'
loop_
    _atom_site_type_symbol
    _atom_site_label
    _atom_site_fract_x
    _atom_site_fract_y
    _atom_site_fract_z
    _atom_site_U_iso_or_equiv
    _atom_site_thermal_displace_type
    _atom_site_calc_flag
    _atom_site_refinement_flags
    _atom_site_occupancy
    Ag Ag1 0.09967(6) 0.44769(6) 0.70351(4) 0.0316(2) Uani . . 1.000
    Ag Ag2 -0.15558(4) 0.16471(6) 0.44813(3) 0.0250(2) Uani . . 1.000
    O O1 0.1054(4) 0.2412(6) 0.5218(3) 0.0238(10) Uani . . 1.000
    O O2 0.1422(4) 0.3437(6) 0.3300(3) 0.0264(10) Uani . . 1.000
    O O3 0.3520(4) 0.6473(6) 0.1913(3) 0.0246(10) Uani . . 1.000
    O O4 0.2066(5) 0.8108(6) 0.3346(3) 0.0273(11) Uani . . 1.000
    C C1 0.3498(5) 0.4182(8) 0.4710(4) 0.0169(11) Uani . . 1.000
    C C2 0.4363(6) 0.3358(7) 0.5701(4) 0.0184(12) Uani . . 1.000
    C C3 0.4135(5) 0.5821(8) 0.4012(4) 0.0167(11) Uani . . 1.000
    C C4 0.1874(5) 0.3273(7) 0.4386(4) 0.0191(12) Uani . . 1.000
    C C5 0.3167(5) 0.6850(8) 0.2996(4) 0.0186(12) Uani . . 1.000
    H H2 0.39517 0.22806 0.61643 0.0221 Uiso . . 1.000
loop_
    _atom_site_aniso_label
    _atom_site_aniso_U_11
    _atom_site_aniso_U_22
    _atom_site_aniso_U_33
    _atom_site_aniso_U_12
    _atom_site_aniso_U_13
    _atom_site_aniso_U_23
    Ag1 0.0447(3) 0.0225(3) 0.0247(3) -0.0009(2) -0.0155(2) -0.00120(10)
    Ag2 0.0254(3) 0.0282(3) 0.0195(3) -0.00470(10)
                                                 -0.0097(2) 0.00110(10)
    O1 0.0201(16) 0.0262(18) 0.0240(17) -0.0079(13) -0.0045(13) -0.0005(14)
    O2 0.0254(18) 0.0292(19) 0.0221(17) -0.0027(14) -0.0152(14) -0.0006(14)
    O3 0.0222(17) 0.035(2) 0.0156(16) 0.0058(14) -0.0048(13) 0.0024(14)
    O4 0.0291(19) 0.033(2) 0.0187(16) 0.0134(16) -0.0057(14) 0.0017(14)
    C1 0.0131(18) 0.020(2) 0.0164(19) -0.0001(16) -0.0070(15) 0.0001(16)
    C2 0.017(2) 0.020(2) 0.017(2) -0.0003(16) -0.0064(16) 0.0033(16)
    C3 0.0150(19) 0.021(2) 0.0130(18) 0.0022(16) -0.0058(14) 0.0001(16)
    C4 0.016(2) 0.016(2) 0.024(2) 0.0017(16) -0.0059(17) -0.0050(16)
    C5 0.015(2) 0.022(2) 0.018(2) -0.0005(16) -0.0046(16) 0.0013(16)
_geom_special_details
;
 All s.u.'s (except the s.u. in the dihedral angle between two l.s. planes)
 are estimated using the full covariance matrix. The cell s.u.'s are taken
 into account individually in the estimation of s.u.'s in distances, angles
 and torsion angles; correlations between s.u.'s in cell parameters are only
 used when they are defined by crystal symmetry. An approximate (isotropic)
 treatment of cell s.u.s is used for estimating esds involving l.s. planes.
;
loop_
    _geom_bond_atom_site_label_1
    _geom_bond_atom_site_label_2
    _geom_bond_site_symmetry_1
    _geom_bond_site_symmetry_2
    _geom_bond_distance
    _geom_bond_publ_flag
    Ag1 O1 . . 2.382(3) no
    Ag1 Ag2 . 3_566 3.0140(8) no
    Ag1 O2 . 3_566 2.412(4) no
    Ag1 O2 . 4_555 2.314(4) no
    Ag1 O4 . 4_565 2.233(4) no
    Ag2 O1 . . 2.311(3) no
    Ag2 O3 . 2_545 2.153(3) no
    Ag2 O1 . 3_556 2.615(4) no
    Ag2 O4 . 3_566 2.452(3) no
    O1 C4 . . 1.298(5) no
    O2 C4 . . 1.224(5) no
    O3 C5 . . 1.265(5) no
    O4 C5 . . 1.293(6) no
    C1 C2 . . 1.359(6) no
    C1 C3 . . 1.414(7) no
    C1 C4 . . 1.487(6) no
    C2 C3 . 3_666 1.368(7) no
    C3 C5 . . 1.474(6) no
    C2 H2 . . 0.9300 no
loop_
    _geom_contact_atom_site_label_1
    _geom_contact_atom_site_label_2
    _geom_contact_distance
    _geom_contact_site_symmetry_1
    _geom_contact_site_symmetry_2
    _geom_contact_publ_flag
    Ag1 C2 3.334(5) . . no
    Ag1 C4 3.097(4) . 3_566 no
    Ag1 Ag1 3.7449(9) . 2_546 no
    Ag1 Ag1 3.7449(9) . 2_556 no
    Ag1 Ag2 4.0452(9) . 2_556 no
    Ag1 O1 4.022(4) . 2_556 no
    Ag1 O1 3.495(4) . 3_566 no
    Ag1 O3 4.061(3) . 3_566 no
    Ag1 O3 3.320(4) . 4_565 no
    Ag1 C5 3.565(4) . 3_566 no
    Ag1 Ag2 3.6134(9) . 4_555 no
    Ag1 C5 3.077(5) . 4_565 no
    Ag2 O1 3.788(4) . 3_566 no
    Ag2 O4 4.026(4) . 1_545 no
    Ag2 C2 3.898(5) . 1_455 no
    Ag2 Ag1 4.0452(9) . 2_546 no
    Ag2 C2 3.923(5) . 3_566 no
    Ag2 C1 3.250(5) . 3_566 no
    Ag2 C2 3.928(5) . 3_556 no
    Ag2 Ag1 3.6134(9) . 4_554 no
    Ag2 C4 3.458(4) . 3_566 no
    Ag1 H2 3.0400 . . no
    Ag2 H2 3.2300 . 3_556 no
    O1 O2 2.240(5) . . no
    O1 Ag2 3.788(4) . 3_566 no
    O1 Ag1 4.022(4) . 2_546 no
    O1 Ag1 3.496(4) . 3_566 no
    O1 O4 3.154(5) . 3_566 no
    O2 C5 2.635(6) . . no
    O2 O3 3.072(5) . . no
    O2 O4 2.999(5) . . no
    O2 Ag2 3.666(4) . 2_555 no
    O2 Ag2 3.939(4) . 3_566 no
    O3 O2 3.072(5) . . no
    O3 Ag1 4.061(3) . 3_566 no
    O4 C4 3.268(6) . . no
    O4 Ag2 4.026(4) . 1_565 no
    O4 O2 2.999(5) . . no
    O4 Ag1 3.031(4) . 3_566 no
    O4 O1 3.155(5) . 3_566 no
    O1 H2 2.5500 . . no
    O3 H2 2.5400 . 4_554 no
    C2 Ag1 3.334(5) . . no
    C2 Ag2 3.898(5) . 1_655 no
    C2 Ag2 3.928(5) . 3_556 no
    C2 Ag2 3.923(5) . 3_566 no
    C4 O4 3.268(6) . . no
    C5 O2 2.635(6) . . no
    C5 Ag1 3.565(4) . 3_566 no
    H2 Ag1 3.0400 . . no
    H2 O1 2.5500 . . no
    H2 Ag2 3.2300 . 3_556 no
    H2 O3 2.5400 . 4_555 no
loop_
    _geom_angle_atom_site_label_1
    _geom_angle_atom_site_label_2
    _geom_angle_atom_site_label_3
    _geom_angle_site_symmetry_1
    _geom_angle_site_symmetry_2
    _geom_angle_site_symmetry_3
    _geom_angle
    _geom_angle_publ_flag
    Ag2 Ag1 O1 3_566 . . 88.36(9) no
    O1 Ag1 O2 . . 3_566 103.99(12) no
    O1 Ag1 O2 . . 4_555 92.98(12) no
    O1 Ag1 O4 . . 4_565 151.46(13) no
    Ag2 Ag1 O2 3_566 . 3_566 68.57(9) no
    Ag2 Ag1 O2 3_566 . 4_555 162.28(9) no
    Ag2 Ag1 O4 3_566 . 4_565 74.22(9) no
    O2 Ag1 O2 3_566 . 4_555 127.86(12) no
    O2 Ag1 O4 3_566 . 4_565 90.69(14) no
    O2 Ag1 O4 4_555 . 4_565 97.10(13) no
    O1 Ag2 O3 . . 2_545 154.36(13) no
    O1 Ag2 O1 . . 3_556 91.37(12) no
    Ag1 Ag2 O1 3_566 . . 80.89(9) no
    O1 Ag2 O4 . . 3_566 82.89(13) no
    O1 Ag2 O3 3_556 . 2_545 98.33(13) no
    Ag1 Ag2 O3 3_566 . 2_545 78.00(10) no
    O3 Ag2 O4 2_545 . 3_566 120.81(13) no
    Ag1 Ag2 O1 3_566 . 3_556 146.75(8) no
    O1 Ag2 O4 3_556 . 3_566 88.69(12) no
    Ag1 Ag2 O4 3_566 . 3_566 121.88(9) no
    Ag1 O1 Ag2 . . . 109.14(14) no
    Ag1 O1 C4 . . . 113.7(3) no
    Ag1 O1 Ag2 . . 3_556 116.43(13) no
    Ag2 O1 C4 . . . 111.9(3) no
    Ag2 O1 Ag2 . . 3_556 88.62(12) no
    Ag2 O1 C4 3_556 . . 114.3(3) no
    Ag1 O2 C4 3_566 . . 112.7(3) no
    Ag1 O2 C4 4_554 . . 122.4(3) no
    Ag1 O2 Ag1 3_566 . 4_554 104.81(13) no
    Ag2 O3 C5 2_555 . . 115.9(3) no
    Ag2 O4 C5 3_566 . . 120.3(3) no
    Ag1 O4 C5 4_564 . . 119.1(3) no
    Ag1 O4 Ag2 4_564 . 3_566 119.34(17) no
    C2 C1 C3 . . . 120.9(4) no
    C2 C1 C4 . . . 117.4(4) no
    C3 C1 C4 . . . 121.7(4) no
    C1 C2 C3 . . 3_666 117.2(4) no
    C1 C3 C5 . . . 121.6(4) no
    C1 C3 C2 . . 3_666 121.8(4) no
    C2 C3 C5 3_666 . . 116.4(4) no
    O1 C4 O2 . . . 125.3(4) no
    O1 C4 C1 . . . 120.8(4) no
    O2 C4 C1 . . . 114.0(4) no
    O3 C5 O4 . . . 127.9(4) no
    O3 C5 C3 . . . 118.1(4) no
    O4 C5 C3 . . . 114.0(4) no
    C1 C2 H2 . . . 121.00 no
    C3 C2 H2 3_666 . . 121.00 no
loop_
    _geom_torsion_atom_site_label_1
    _geom_torsion_atom_site_label_2
    _geom_torsion_atom_site_label_3
    _geom_torsion_atom_site_label_4
    _geom_torsion_site_symmetry_1
    _geom_torsion_site_symmetry_2
    _geom_torsion_site_symmetry_3
    _geom_torsion_site_symmetry_4
    _geom_torsion
    _geom_torsion_publ_flag
    Ag2 Ag1 O1 Ag2 3_566 . . . -100.23(13) no
    Ag2 Ag1 O1 C4 3_566 . . . 25.5(3) no
    Ag2 Ag1 O1 Ag2 3_566 . . 3_556 161.49(13) no
    O2 Ag1 O1 Ag2 3_566 . . . -32.80(17) no
    O2 Ag1 O1 C4 3_566 . . . 92.9(3) no
    O2 Ag1 O1 Ag2 3_566 . . 3_556 -131.09(14) no
    O2 Ag1 O1 Ag2 4_555 . . . 97.46(15) no
    O2 Ag1 O1 C4 4_555 . . . -136.8(3) no
    O2 Ag1 O1 Ag2 4_555 . . 3_556 -0.82(15) no
    O4 Ag1 O1 Ag2 4_565 . . . -151.8(2) no
    O4 Ag1 O1 C4 4_565 . . . -26.0(5) no
    O4 Ag1 O1 Ag2 4_565 . . 3_556 110.0(3) no
    O1 Ag1 Ag2 O4 . . 3_566 . -5.35(14) no
    O1 Ag1 Ag2 O1 . . 3_566 3_566 70.34(12) no
    O1 Ag1 Ag2 O3 . . 3_566 4_565 -124.33(13) no
    O2 Ag1 Ag2 O4 3_566 . 3_566 . -111.08(15) no
    O4 Ag1 Ag2 O4 4_565 . 3_566 . 151.77(16) no
    O1 Ag1 O2 C4 . . 3_566 3_566 -21.4(3) no
    O1 Ag1 O2 C4 . . 4_555 4_555 162.7(3) no
    O1 Ag1 O4 C5 . . 4_565 4_565 17.6(5) no
    O3 Ag2 O1 Ag1 2_545 . . . 129.8(3) no
    O3 Ag2 O1 C4 2_545 . . . 3.1(5) no
    O3 Ag2 O1 Ag2 2_545 . . 3_556 -112.6(3) no
    O1 Ag2 O1 Ag1 3_556 . . . -117.55(14) no
    O1 Ag2 O1 C4 3_556 . . . 115.8(3) no
    O1 Ag2 O1 Ag2 3_556 . . 3_556 0.03(10) no
    Ag1 Ag2 O1 Ag1 3_566 . . . 94.95(13) no
    Ag1 Ag2 O1 C4 3_566 . . . -31.8(3) no
    Ag1 Ag2 O1 Ag2 3_566 . . 3_556 -147.47(8) no
    O4 Ag2 O1 Ag1 3_566 . . . -29.04(15) no
    O4 Ag2 O1 C4 3_566 . . . -155.7(3) no
    O4 Ag2 O1 Ag2 3_566 . . 3_556 88.54(12) no
    O1 Ag2 O3 C5 . . 2_545 2_545 8.6(6) no
    O1 Ag2 O1 Ag1 . . 3_556 3_556 -110.74(15) no
    O1 Ag2 O1 Ag2 . . 3_556 3_556 -0.03(11) no
    O1 Ag2 O1 C4 . . 3_556 3_556 113.6(3) no
    O1 Ag2 O4 C5 . . 3_566 3_566 125.7(4) no
    Ag1 O1 C4 O2 . . . . -132.9(4) no
    Ag1 O1 C4 C1 . . . . 46.7(5) no
    Ag2 O1 C4 O2 . . . . -8.7(6) no
    Ag2 O1 C4 C1 . . . . 170.9(3) no
    Ag2 O1 C4 O2 3_556 . . . 90.2(5) no
    Ag2 O1 C4 C1 3_556 . . . -90.3(4) no
    Ag1 O2 C4 O1 3_566 . . . 61.0(5) no
    Ag1 O2 C4 C1 3_566 . . . -118.5(3) no
    Ag1 O2 C4 O1 4_554 . . . -65.4(6) no
    Ag1 O2 C4 C1 4_554 . . . 115.1(4) no
    Ag2 O3 C5 O4 2_555 . . . -31.4(7) no
    Ag2 O3 C5 C3 2_555 . . . 151.0(3) no
    Ag2 O4 C5 O3 3_566 . . . 176.4(4) no
    Ag2 O4 C5 C3 3_566 . . . -5.9(5) no
    Ag1 O4 C5 O3 4_564 . . . -16.2(7) no
    Ag1 O4 C5 C3 4_564 . . . 161.5(3) no
    C3 C1 C2 C3 . . . 3_666 -0.1(7) no
    C4 C1 C2 C3 . . . 3_666 179.2(4) no
    C2 C1 C3 C5 . . . . -175.0(4) no
    C2 C1 C3 C2 . . . 3_666 0.1(7) no
    C4 C1 C3 C5 . . . . 5.7(7) no
    C4 C1 C3 C2 . . . 3_666 -179.2(4) no
    C2 C1 C4 O1 . . . . 27.0(6) no
    C2 C1 C4 O2 . . . . -153.5(4) no
    C3 C1 C4 O1 . . . . -153.8(4) no
    C3 C1 C4 O2 . . . . 25.8(6) no
    C1 C2 C3 C1 . . 3_666 3_666 0.1(7) no
    C1 C2 C3 C5 . . 3_666 3_666 -175.3(4) no
    C1 C3 C5 O3 . . . . -109.0(5) no
    C1 C3 C5 O4 . . . . 73.0(6) no
    C2 C3 C5 O3 3_666 . . . 75.6(6) no
    C2 C3 C5 O4 3_666 . . . -102.3(5) no
loop_
    _geom_hbond_atom_site_label_D
    _geom_hbond_atom_site_label_H
    _geom_hbond_atom_site_label_A
    _geom_hbond_site_symmetry_A
    _geom_hbond_distance_DH
    _geom_hbond_distance_HA
    _geom_hbond_distance_DA
    _geom_hbond_angle_DHA
    _geom_hbond_publ_flag
    C2 H2 O3 4_555 0.9300 2.5400 3.422(6) 158.00 y
