# Supplementary material for: Poly[(μ-benzene-1,2,4,5-tetra­carboxyl­ato)tetra­silver(I)]
Source: Acta Crystallogr Sect E Struct Rep Online. 2009 Apr 30;65(Pt 5):m580. doi: 10.1107/S1600536809015074 (PMC2977622; doi:10.1107/S1600536809015074)
Supplement: Supplementary file 2 [file e-65-0m580-Isup2.hkl]

#
# h,k,l, Fc-squared, Fo-squared, sigma(Fo-squared) and status flag
#
data_I
_shelx_title ' AGNA'
_shelx_refln_list_code          4
_shelx_F_calc_maximum      238.24
_exptl_crystal_F_000       628.00
_reflns_d_resolution_high  0.7511
 
loop_
 _symmetry_equiv_pos_as_xyz
 'x, y, z'
 '-x, y+1/2, -z+1/2'
 '-x, -y, -z'
 'x, -y-1/2, z-1/2'
 
_cell_length_a     8.3280
_cell_length_b     6.3170
_cell_length_c    10.9450
_cell_angle_alpha  90.000
_cell_angle_beta   94.360
_cell_angle_gamma  90.000
 
_shelx_F_squared_multiplier     1.000
 
loop_
 _refln_index_h
 _refln_index_k
 _refln_index_l
 _refln_F_squared_calc
 _refln_F_squared_meas
 _refln_F_squared_sigma
 _refln_observed_status
   2   0   0     2526.71     2670.39     20.20 o
   3   0   0    38246.43    38595.84    351.72 o
   4   0   0    56757.31    57516.18    918.34 o
   5   0   0     3995.54     3930.90     88.56 o
   6   0   0     1107.52     1085.20     23.28 o
   7   0   0     1550.68     1465.15     30.02 o
   8   0   0       36.33       27.04      3.11 o
   9   0   0        3.03        1.08      4.41 o
  10   0   0      195.91      203.25      6.55 o
   1   1   0     7185.72     7143.76    102.17 o
   2   1   0      265.09      256.88     53.86 o
   3   1   0     3392.35     3621.89     92.82 o
   4   1   0     6404.95     6298.95    165.73 o
   5   1   0     6896.01     6699.32    156.35 o
   6   1   0       46.19       68.04      8.34 o
   7   1   0     3425.67     3428.17    109.42 o
   8   1   0     3535.87     3410.17     69.40 o
   9   1   0      661.18      704.33     22.79 o
  10   1   0       97.29       89.33      5.21 o
   0   2   0      489.51      572.25     10.66 o
   1   2   0      891.52      810.56     18.85 o
   2   2   0     6082.17     6044.66     38.02 o
   3   2   0     2983.24     3062.63     69.52 o
   4   2   0      243.72      257.35      7.38 o
   5   2   0     4864.27     4739.27    124.10 o
   6   2   0     6526.39     6372.02    202.68 o
   7   2   0     1376.87     1402.81     85.18 o
   8   2   0      247.64      230.38      6.28 o
   9   2   0      899.05      858.77     42.26 o
  10   2   0      713.00      757.77     57.41 o
   1   3   0     3135.94     3124.51    100.59 o
   2   3   0     6396.37     6236.44    224.17 o
   3   3   0     2944.15     2849.53    160.21 o
   4   3   0     1871.37     1883.56     56.82 o
   5   3   0        9.85       23.65     16.68 o
   6   3   0      277.54      268.18     16.31 o
   7   3   0      430.07      448.56     61.69 o
   8   3   0     1099.56     1047.55     97.87 o
   9   3   0      127.82      147.40      5.95 o
  10   3   0       27.61       56.21      5.74 o
   0   4   0     2284.44     2453.16     30.57 o
   1   4   0       79.56      100.08     14.56 o
   2   4   0      953.33      879.36     21.41 o
   3   4   0     1059.05     1030.40     22.19 o
   4   4   0      584.49      630.56     35.82 o
   5   4   0      816.09      818.72     56.64 o
   6   4   0     2230.55     2121.60     97.84 o
   7   4   0      939.31      936.78     79.38 o
   8   4   0        0.62       10.44     11.58 o
   9   4   0      286.90      329.18     35.03 o
   1   5   0    11447.23    11263.06    117.08 o
   2   5   0    15299.75    15036.71    498.66 o
   3   5   0     6052.22     5941.07    316.19 o
   4   5   0      453.71      430.64     36.27 o
   5   5   0     2996.38     2940.91    247.44 o
   6   5   0     1563.99     1558.03    161.93 o
   7   5   0      343.92      334.58     25.23 o
   8   5   0       61.48      118.94     35.25 o
   0   6   0     1923.12     1853.08     34.43 o
   1   6   0      152.17      167.61     16.26 o
   2   6   0     1438.19     1353.49     37.87 o
   3   6   0     2761.55     2744.40     76.67 o
   4   6   0      188.59      202.39      6.32 o
   5   6   0      902.16      863.29     73.93 o
   6   6   0     3059.54     3044.18    372.24 o
   7   6   0     1123.60     1269.29    136.14 o
   1   7   0      134.23      146.11     20.55 o
   2   7   0        7.84       16.04     16.13 o
   3   7   0      811.23      822.83     36.08 o
   4   7   0      783.95      831.50     27.86 o
   5   7   0      949.86      996.91     65.39 o
   0   8   0     3229.78     3238.72     56.98 o
   1   8   0      856.93      876.90     21.80 o
   2   8   0        3.79       10.64      4.55 o
 -10   1   1      436.62      416.55     12.20 o
  -9   1   1        5.78        6.04      3.24 o
  -8   1   1     2323.64     2282.58     40.45 o
  -7   1   1     6455.29     6277.17     60.39 o
  -6   1   1     6049.94     5888.63     53.78 o
  -5   1   1      135.93      164.09      5.50 o
  -4   1   1     4625.98     4329.37     36.94 o
  -3   1   1    20565.80    20589.24     74.41 o
  -2   1   1    26942.16    28664.18     74.47 o
  -1   1   1       17.42       17.36      1.28 o
   0   1   1      132.00      174.00      5.06 o
   1   1   1     4264.71     4376.10     25.21 o
   2   1   1     6082.39     6306.03     35.35 o
   3   1   1     1588.13     1566.39     20.16 o
   4   1   1     3749.93     3902.78     36.89 o
   5   1   1     3720.00     3820.62     40.24 o
   6   1   1      562.79      597.52     13.12 o
   7   1   1      635.80      599.00     14.27 o
   8   1   1     2068.76     2078.05     38.57 o
   9   1   1     2740.52     2739.59     48.36 o
  10   1   1      561.93      652.82     18.80 o
 -10   2   1      142.01      129.39      5.92 o
  -9   2   1      281.05      302.25      8.79 o
  -8   2   1      699.90      709.88     16.76 o
  -7   2   1      551.23      541.24     13.20 o
  -6   2   1      253.32      268.68      7.79 o
  -5   2   1     1446.92     1384.80     24.04 o
  -4   2   1      184.36      246.30      6.98 o
  -3   2   1     2912.86     2639.41     25.49 o
  -2   2   1    11390.41    10792.10     46.93 o
  -1   2   1    10500.45    10921.30     43.97 o
   0   2   1    17941.50    18376.21     61.46 o
   1   2   1    40540.77    40919.52    113.34 o
   2   2   1    23768.46    23557.42     85.47 o
   3   2   1      832.50      888.05     17.40 o
   4   2   1    19130.83    18874.69     91.58 o
   5   2   1    19289.23    18780.19     99.54 o
   6   2   1     1724.21     1674.21     32.11 o
   7   2   1     1207.61     1165.78     28.32 o
   8   2   1     1252.48     1228.59     31.76 o
   9   2   1     1092.58      965.99     21.94 o
  10   2   1       92.34       97.77      5.91 o
  -9   3   1      522.80      540.89     16.40 o
  -8   3   1      122.09       97.79      4.24 o
  -7   3   1      739.96      680.97     15.61 o
  -6   3   1      317.20      305.60      8.31 o
  -5   3   1     2294.98     2162.69     31.54 o
  -4   3   1     2374.23     2197.23     28.20 o
  -3   3   1      432.19      395.18     11.89 o
  -2   3   1     2062.80     1886.79     22.80 o
  -1   3   1    29206.09    29738.65     93.30 o
   0   3   1    14799.55    14446.50     66.21 o
   1   3   1      101.24      124.25      3.59 o
   2   3   1    15217.89    15385.91     80.06 o
   3   3   1    24911.10    24856.45    109.13 o
   4   3   1     9124.77     9314.38     68.29 o
   5   3   1     2350.98     2389.40     37.67 o
   6   3   1     7170.61     7126.81     69.70 o
   7   3   1     1942.66     1958.25     40.16 o
   8   3   1      174.21      206.76      5.95 o
   9   3   1     1032.75     1023.21     23.56 o
  -9   4   1      978.75      966.74     21.47 o
  -8   4   1     3211.29     2878.35     48.78 o
  -7   4   1      212.21      178.93      4.92 o
  -6   4   1     3611.37     3422.89     45.16 o
  -5   4   1     8314.64     7664.51     62.90 o
  -4   4   1    13368.94    12715.67     76.77 o
  -3   4   1     1030.55     1058.51     20.49 o
  -2   4   1     6281.98     5930.51     46.86 o
  -1   4   1    18069.42    17776.00     83.90 o
   0   4   1     5816.15     5888.35     47.88 o
   1   4   1      244.79      318.32      9.02 o
   2   4   1      284.83      293.45      9.45 o
   3   4   1      350.90      384.19     11.12 o
   4   4   1     1606.86     1656.80     31.93 o
   5   4   1       16.18       19.59      3.53 o
   6   4   1     2763.95     2699.08     46.43 o
   7   4   1     3557.25     3776.51     58.78 o
   8   4   1     1522.06     1716.19     42.00 o
   9   4   1      156.69      126.97      7.42 o
  -8   5   1       37.52       47.72      4.55 o
  -7   5   1      202.48      228.69      7.65 o
  -6   5   1       64.68       77.58      3.78 o
  -5   5   1       13.73       14.43      2.44 o
  -4   5   1      347.92      317.25     10.10 o
  -3   5   1      436.33      407.12     11.14 o
  -2   5   1        1.32        2.37      4.43 o
  -1   5   1      638.61      622.27     17.60 o
   0   5   1     1610.15     1583.29     28.76 o
   1   5   1       20.52       46.98      3.57 o
   2   5   1      758.66      730.25     15.76 o
   3   5   1      883.92      843.75     24.08 o
   4   5   1      701.59      703.51     16.68 o
   5   5   1      493.36      515.26     15.66 o
   6   5   1      765.14      792.33     19.86 o
   7   5   1       30.17       31.43      4.38 o
   8   5   1       12.65       36.32      4.89 o
  -7   6   1       10.30       33.96      4.55 o
  -6   6   1      851.09      823.79     18.93 o
  -5   6   1     2056.35     2016.22     38.67 o
  -4   6   1     1256.82     1224.64     29.02 o
  -3   6   1      312.53      276.01      8.40 o
  -2   6   1       37.32       46.46      3.03 o
  -1   6   1     1475.83     1393.16     29.25 o
   0   6   1     2695.46     2579.22     40.69 o
   1   6   1     2588.39     2401.79     40.77 o
   2   6   1      935.16      927.14     26.64 o
   3   6   1       30.22       30.24      3.45 o
   4   6   1      863.87      888.25     20.12 o
   5   6   1     1284.56     1381.81     36.53 o
   6   6   1      542.04      600.23     19.16 o
   7   6   1       66.42      103.29      6.85 o
  -5   7   1      296.46      295.09      9.21 o
  -4   7   1      203.97      196.97      6.24 o
  -3   7   1      167.52      153.05      5.50 o
  -2   7   1     1290.62     1261.83     31.63 o
  -1   7   1     1918.75     1901.62     38.21 o
   0   7   1     1138.76     1163.40     31.41 o
   1   7   1      191.20      180.14      6.17 o
   2   7   1     2125.37     2224.02     45.69 o
   3   7   1     1761.21     1909.35     42.30 o
   4   7   1     1241.09     1243.35     36.81 o
   5   7   1       52.67       73.84      6.19 o
  -2   8   1      855.25      897.88     21.60 o
  -1   8   1      191.82      199.98      7.37 o
   0   8   1      751.59      750.26     20.58 o
   1   8   1     2304.50     2380.29     51.02 o
   2   8   1     1281.10     1352.18     38.95 o
 -10   0   2     2680.97     2778.30     52.73 o
  -9   0   2      842.16      816.93     19.29 o
  -8   0   2        0.48       11.93      2.86 o
  -7   0   2     2528.37     2641.89     40.40 o
  -6   0   2     1595.01     1503.84     29.24 o
  -5   0   2     1011.61     1076.03     21.68 o
  -4   0   2       15.94       29.23      2.24 o
  -3   0   2      153.04      180.30      5.76 o
  -2   0   2     5655.21     5848.73     34.03 o
  -1   0   2     2678.85     2767.45     19.82 o
   0   0   2       64.27       49.06      1.50 o
   1   0   2    14352.67    14856.55     41.43 o
   2   0   2    36035.10    33587.47     82.81 o
   3   0   2    38005.38    35985.66    100.22 o
   4   0   2      181.38      252.61      6.82 o
   5   0   2    20534.35    20101.49     92.15 o
   6   0   2    22118.28    21942.32    107.86 o
   7   0   2     6395.92     6586.91     61.84 o
   8   0   2      284.54      236.28      6.36 o
   9   0   2     4463.60     4208.65     59.14 o
  10   0   2     1386.04     1407.10     36.86 o
 -10   1   2      274.78      277.96      7.41 o
  -9   1   2     2309.61     2275.84     43.31 o
  -8   1   2     1256.82     1155.69     29.24 o
  -7   1   2      461.10      503.22     13.41 o
  -6   1   2     9736.87     9505.90     70.50 o
  -5   1   2     5320.76     5094.83     46.70 o
  -4   1   2       14.39       20.69      2.09 o
  -3   1   2     8932.98     8360.36     48.10 o
  -2   1   2    32274.44    34054.82     94.89 o
  -1   1   2      128.79      142.27      4.21 o
   0   1   2     1685.95     1717.13     16.09 o
   1   1   2     9318.69     9314.08     40.84 o
   2   1   2     9532.99     9171.58     46.27 o
   3   1   2      403.09      776.46     14.96 o
   4   1   2     8461.96     8534.28     55.40 o
   5   1   2     1608.84     1611.63     26.57 o
   6   1   2      934.39      997.59     23.28 o
   7   1   2     1653.42     1790.63     33.83 o
   8   1   2     2991.49     2915.44     46.61 o
   9   1   2      153.60      152.48      5.68 o
  10   1   2     2090.40     2110.92     45.91 o
 -10   2   2        3.97       13.85      4.10 o
  -9   2   2      247.45      275.91      7.64 o
  -8   2   2     1349.08     1334.14     31.42 o
  -7   2   2     1089.55     1048.73     25.86 o
  -6   2   2      189.93      199.18      5.41 o
  -5   2   2     4849.25     4589.19     45.26 o
  -4   2   2    14130.74    13527.64     70.82 o
  -3   2   2    10133.27     9672.04     53.22 o
  -2   2   2      333.58      321.03      8.80 o
  -1   2   2    12064.73    11706.13     47.40 o
   0   2   2    21711.90    22567.44     73.67 o
   1   2   2    20015.13    19702.99     77.46 o
   2   2   2     4469.88     4851.51     38.09 o
   3   2   2     4359.59     4584.68     40.07 o
   4   2   2     1793.95     1870.55     27.99 o
   5   2   2     1124.07     1147.48     24.46 o
   6   2   2      689.99      720.12     15.23 o
   7   2   2      155.06      164.45      4.72 o
   8   2   2      712.11      777.61     18.39 o
   9   2   2      223.89      293.98      8.14 o
  10   2   2      118.41       99.30      6.41 o
  -9   3   2      105.59      134.48      5.51 o
  -8   3   2      295.88      322.32      9.90 o
  -7   3   2     1354.18     1220.83     28.98 o
  -6   3   2     3982.29     3640.52     45.72 o
  -5   3   2      347.34      419.48     10.68 o
  -4   3   2       55.01       64.55      2.95 o
  -3   3   2     3946.14     3766.73     35.23 o
  -2   3   2    15746.60    15650.13     68.66 o
  -1   3   2     8055.10     7520.08     45.17 o
   0   3   2     1563.91     1606.34     22.24 o
   1   3   2      670.99      753.02     16.86 o
   2   3   2     5878.59     5834.96     48.96 o
   3   3   2     8586.21     8527.94     62.47 o
   4   3   2     3326.73     3316.46     40.97 o
   5   3   2      786.19      807.92     22.25 o
   6   3   2       27.14       25.01      3.60 o
   7   3   2     1543.41     1390.99     34.39 o
   8   3   2      512.44      534.53     17.01 o
   9   3   2      538.90      556.35     17.36 o
  -9   4   2        1.84       27.84      4.61 o
  -8   4   2      157.86      193.94      7.47 o
  -7   4   2     1032.41      959.82     27.10 o
  -6   4   2      100.05       96.73      3.77 o
  -5   4   2      374.73      344.35     10.24 o
  -4   4   2     1792.20     1719.03     28.07 o
  -3   4   2     1930.31     1802.37     27.46 o
  -2   4   2        9.85       11.82      2.26 o
  -1   4   2     1530.90     1422.63     23.22 o
   0   4   2     2265.21     2314.51     30.42 o
   1   4   2      287.40      364.83      9.96 o
   2   4   2       82.51      110.12      4.02 o
   3   4   2      969.18      979.05     24.51 o
   4   4   2       53.14       49.43      3.98 o
   5   4   2      450.14      452.89     14.03 o
   6   4   2      292.23      265.40      7.24 o
   7   4   2        2.76        9.91      5.88 o
   8   4   2      303.53      318.19      9.84 o
   9   4   2      534.11      532.68     15.57 o
  -8   5   2     1062.87     1121.65     32.89 o
  -7   5   2      277.11      277.72      7.41 o
  -6   5   2      131.32      128.87      4.70 o
  -5   5   2      371.48      356.62     11.29 o
  -4   5   2      104.82      113.52      3.59 o
  -3   5   2      211.63      207.48      5.96 o
  -2   5   2       66.09       75.17      3.59 o
  -1   5   2     3556.15     3517.53     42.16 o
   0   5   2     9149.14     9164.43     70.50 o
   1   5   2     4444.91     4519.57     51.02 o
   2   5   2        0.28        9.71      3.25 o
   3   5   2     7938.67     8328.65     76.87 o
   4   5   2    13980.59    14395.64    106.02 o
   5   5   2     4661.56     4953.19     65.31 o
   6   5   2       62.56       56.45      4.72 o
   7   5   2     2635.45     2800.20     53.76 o
   8   5   2     3564.09     3860.91     67.04 o
  -7   6   2     1298.82     1247.74     34.16 o
  -6   6   2      135.90      139.51      5.07 o
  -5   6   2      354.99      345.91      9.98 o
  -4   6   2     2784.81     2628.27     42.64 o
  -3   6   2     2212.08     2106.12     36.72 o
  -2   6   2       35.94       49.54      3.13 o
  -1   6   2     3011.33     2941.81     43.48 o
   0   6   2     2575.11     2558.77     41.30 o
   1   6   2      655.09      667.94     15.86 o
   2   6   2       68.49       76.91      4.16 o
   3   6   2     3605.59     3586.46     54.52 o
   4   6   2       10.08       16.60      3.37 o
   5   6   2      431.22      500.17     16.80 o
   6   6   2      452.15      517.81     14.30 o
   7   6   2      122.26      140.23      7.62 o
  -5   7   2     1611.38     1679.39     39.03 o
  -4   7   2       31.43       34.50      4.05 o
  -3   7   2     2534.29     2393.36     44.42 o
  -2   7   2     4723.39     4584.02     59.64 o
  -1   7   2     1414.58     1404.89     33.96 o
   0   7   2        0.61        4.97      7.24 o
   1   7   2     1326.02     1304.38     34.38 o
   2   7   2     1956.20     1898.20     42.20 o
   3   7   2      276.76      337.02     10.13 o
   4   7   2        1.25        1.34      6.93 o
   5   7   2       10.30        5.78      9.80 o
  -1   8   2      106.64      105.50      6.45 o
   0   8   2      322.94      388.08     10.57 o
   1   8   2      934.13      977.52     23.50 o
 -10   1   3        5.08       15.61      4.05 o
  -9   1   3        0.24        2.97      6.42 o
  -8   1   3      188.74      187.43      5.66 o
  -7   1   3       20.52       14.20      3.35 o
  -6   1   3     2443.45     2393.89     36.21 o
  -5   1   3     9529.23     9441.26     65.84 o
  -4   1   3     6565.19     6527.36     50.66 o
  -3   1   3       33.50       40.70      2.35 o
  -2   1   3    24287.16    25403.54     86.69 o
  -1   1   3    55581.58    59356.50    138.89 o
   0   1   3    19089.30    20358.78     57.96 o
   1   1   3      277.09      312.59      8.95 o
   2   1   3    11802.10    11600.05     55.66 o
   3   1   3    27848.75    26955.84     96.79 o
   4   1   3     7290.13     7423.23     52.73 o
   5   1   3      722.67      756.97     19.00 o
   6   1   3       74.70       84.76      3.67 o
   7   1   3     1738.11     1594.86     32.55 o
   8   1   3       78.33       91.37      4.10 o
   9   1   3       41.58       38.29      4.08 o
  10   1   3      301.08      346.66      9.99 o
 -10   2   3      541.12      565.03     14.58 o
  -9   2   3     1691.22     1734.04     39.03 o
  -8   2   3     1760.20     1604.27     35.10 o
  -7   2   3      327.57      334.09      9.53 o
  -6   2   3     2194.36     2063.13     34.28 o
  -5   2   3     5144.51     4946.89     48.10 o
  -4   2   3      786.62      779.37     18.01 o
  -3   2   3     1746.02     1723.18     23.68 o
  -2   2   3       11.05       10.89      1.57 o
  -1   2   3       19.37      130.74      3.50 o
   0   2   3     1330.54     1265.18     18.09 o
   1   2   3       13.89      141.64      3.65 o
   2   2   3     2269.88     2398.47     28.01 o
   3   2   3    13870.32    13917.29     75.69 o
   4   2   3     5413.17     5433.30     49.36 o
   5   2   3      228.75      250.88      7.77 o
   6   2   3     3057.92     3086.18     43.72 o
   7   2   3    11865.92    11638.92     91.52 o
   8   2   3     1902.68     1979.91     40.36 o
   9   2   3      514.36      435.99     12.48 o
  10   2   3     1946.75     1899.60     44.88 o
  -9   3   3       20.47       19.59      3.59 o
  -8   3   3     2271.03     2178.31     41.65 o
  -7   3   3     6284.74     5708.94     63.33 o
  -6   3   3     2116.61     2038.36     34.75 o
  -5   3   3     2083.87     1902.69     30.90 o
  -4   3   3     7249.57     6940.19     54.69 o
  -3   3   3     4504.56     4176.01     38.15 o
  -2   3   3     1475.38     1359.98     20.44 o
  -1   3   3     3116.94     3127.04     30.32 o
   0   3   3       34.79       43.18      2.32 o
   1   3   3     1610.09     1526.91     24.68 o
   2   3   3     9423.05     9367.44     64.18 o
   3   3   3      434.57      405.19     10.50 o
   4   3   3     3564.34     3656.92     43.96 o
   5   3   3     7913.29     7885.29     70.73 o
   6   3   3     4247.41     4079.45     54.33 o
   7   3   3      112.96      268.19      8.03 o
   8   3   3     3272.22     3282.36     54.75 o
   9   3   3     3409.67     3627.95     60.33 o
  -9   4   3        1.80        5.89      7.25 o
  -8   4   3        8.71       16.29      3.40 o
  -7   4   3      678.05      665.88     16.62 o
  -6   4   3     1933.80     1864.62     34.54 o
  -5   4   3       63.64       62.72      3.03 o
  -4   4   3     5330.35     4924.84     49.01 o
  -3   4   3    14807.20    13885.33     78.71 o
  -2   4   3     7816.90     7044.88     52.55 o
  -1   4   3      465.55      479.01     10.07 o
   0   4   3    12204.29    11874.92     72.56 o
   1   4   3    19323.81    19381.35    101.05 o
   2   4   3     9225.28     9239.53     72.46 o
   3   4   3       95.95      124.73      4.62 o
   4   4   3     3132.03     3208.50     45.46 o
   5   4   3     2995.14     3039.30     47.61 o
   6   4   3      933.63      955.29     20.40 o
   7   4   3       95.21       99.45      5.35 o
   8   4   3       91.91       99.45      5.50 o
   9   4   3      252.81      276.65      9.43 o
  -8   5   3      145.37      148.52      6.72 o
  -7   5   3      419.70      380.15     11.06 o
  -6   5   3      315.50      275.74      8.91 o
  -5   5   3      548.82      513.28     13.55 o
  -4   5   3     1038.70      937.99     23.04 o
  -3   5   3      102.78       91.68      3.52 o
  -2   5   3      554.16      504.14     12.05 o
  -1   5   3      373.40      350.66     10.33 o
   0   5   3      246.86      238.17      7.80 o
   1   5   3      130.63      133.80      4.96 o
   2   5   3     1557.02     1573.83     32.93 o
   3   5   3       15.56        1.88      7.16 o
   4   5   3       35.18       40.60      3.61 o
   5   5   3      258.57      256.69      7.61 o
   6   5   3      398.07      396.45     10.68 o
   7   5   3       26.74       38.48      4.66 o
   8   5   3      207.89      196.75      8.60 o
  -6   6   3        0.00       16.60      3.62 o
  -5   6   3      766.60      688.76     16.50 o
  -4   6   3     1433.11     1381.13     31.40 o
  -3   6   3     2118.46     1988.82     36.36 o
  -2   6   3     1251.48     1123.35     27.28 o
  -1   6   3       65.85      111.07      4.04 o
   0   6   3     1757.90     1798.67     35.86 o
   1   6   3     3192.56     3216.15     48.97 o
   2   6   3     3384.93     3252.06     51.02 o
   3   6   3      566.97      539.66     16.03 o
   4   6   3      142.29      185.91      6.48 o
   5   6   3      724.86      785.16     21.06 o
   6   6   3     1072.17     1214.54     26.21 o
  -5   7   3        1.29        4.63      7.09 o
  -4   7   3      128.24      129.73      5.41 o
  -3   7   3      662.72      651.13     16.83 o
  -2   7   3       27.28       38.48      3.99 o
  -1   7   3       69.73       67.16      4.39 o
   0   7   3      103.28       95.22      4.93 o
   1   7   3       70.84       86.88      5.00 o
   2   7   3      375.76      414.29     12.48 o
   3   7   3      120.18      118.97      5.68 o
   4   7   3      603.35      616.59     19.80 o
   5   7   3     1273.17     1374.22     39.83 o
 -10   0   4       14.49       17.55      4.62 o
  -9   0   4     1161.57     1276.59     35.10 o
  -8   0   4     7148.38     7021.29     75.56 o
  -7   0   4     4269.73     4213.72     54.23 o
  -6   0   4      274.58      269.21      8.55 o
  -5   0   4    13492.07    13519.91     85.12 o
  -4   0   4    33533.74    34053.66    130.88 o
  -3   0   4     8689.42     8515.03     55.55 o
  -2   0   4     3019.35     3404.02     31.72 o
  -1   0   4    16547.51    18766.45     72.50 o
   0   0   4     8750.35     9189.02     42.99 o
   1   0   4      518.46      595.47     10.87 o
   2   0   4     1866.60     2178.23     21.62 o
   3   0   4     2665.82     2773.65     27.70 o
   4   0   4     6217.87     6167.89     46.62 o
   5   0   4      908.64      942.27     20.74 o
   6   0   4      460.17      492.65     12.25 o
   7   0   4     7720.12     7389.84     68.30 o
   8   0   4     8563.46     8352.04     78.32 o
   9   0   4     1471.64     1585.42     36.69 o
  10   0   4        1.53        2.09      7.21 o
 -10   1   4       58.42       77.57      6.07 o
  -9   1   4     1132.65     1198.12     32.94 o
  -8   1   4      809.93      786.14     18.07 o
  -7   1   4       50.27       55.42      3.53 o
  -6   1   4     3106.05     3186.52     43.58 o
  -5   1   4      556.14      587.17     12.64 o
  -4   1   4      916.68      907.28     19.90 o
  -3   1   4     7632.24     7320.28     52.59 o
  -2   1   4     3503.13     3551.85     33.37 o
  -1   1   4    10177.69    10943.33     57.07 o
   0   1   4    20121.97    20790.05     69.83 o
   1   1   4    11070.14    11217.61     51.08 o
   2   1   4     3691.69     4168.96     33.14 o
   3   1   4    15709.49    15190.49     73.61 o
   4   1   4     7215.58     7089.45     52.74 o
   5   1   4      591.45      602.52     12.43 o
   6   1   4     2516.11     2566.22     38.26 o
   7   1   4     2887.64     2761.34     42.93 o
   8   1   4      370.66      334.93     10.10 o
   9   1   4      242.22      285.65      7.77 o
  10   1   4      354.55      393.58     12.16 o
 -10   2   4       11.81       19.32      4.91 o
  -9   2   4      144.02      136.28      5.72 o
  -8   2   4       12.98       10.44      2.92 o
  -7   2   4        0.84        0.60      9.39 o
  -6   2   4      608.61      598.59     14.26 o
  -5   2   4      495.24      488.44     12.20 o
  -4   2   4       34.43       36.05      3.04 o
  -3   2   4     6075.72     5793.88     47.60 o
  -2   2   4    14286.32    14393.86     69.57 o
  -1   2   4    11679.34    11423.51     54.78 o
   0   2   4      233.44      273.64      7.35 o
   1   2   4    19540.88    19980.69     85.84 o
   2   2   4    20849.88    20352.63     91.20 o
   3   2   4     9355.49     9281.39     63.83 o
   5   2   4     3109.60     3172.16     41.74 o
   6   2   4     4179.88     4400.81     52.33 o
   7   2   4     1264.82     1325.95     31.32 o
   8   2   4       12.21       27.12      3.59 o
   9   2   4       15.83       21.11      3.66 o
  -9   3   4      119.51      134.31      5.86 o
  -8   3   4      104.11       92.85      4.87 o
  -7   3   4      246.03      236.71      7.54 o
  -6   3   4      952.88      889.98     23.81 o
  -5   3   4     3005.83     2837.15     39.46 o
  -4   3   4     1485.47     1415.08     26.03 o
  -3   3   4       23.12       33.79      2.76 o
  -2   3   4      984.86      868.04     17.66 o
  -1   3   4     8521.68     8322.31     51.71 o
   0   3   4     5976.83     5933.94     46.94 o
   1   3   4     3186.72     3219.62     37.76 o
   2   3   4      554.51      697.63     19.05 o
   3   3   4     2643.41     2852.35     38.74 o
   4   3   4     5125.07     5293.25     55.34 o
   5   3   4     4408.61     4411.68     54.49 o
   6   3   4     1162.95     1211.31     30.46 o
   7   3   4        0.24        2.46      2.62 o
   8   3   4      775.63      696.85     19.03 o
   9   3   4      801.13      796.03     21.20 o
  -8   4   4      329.19      274.20      7.11 o
  -7   4   4       22.89       15.92      3.36 o
  -6   4   4      101.87       89.63      3.92 o
  -5   4   4      186.66      186.80      5.03 o
  -4   4   4      270.68      225.36      7.36 o
  -3   4   4      539.12      519.81     11.54 o
  -2   4   4     2860.82     2523.64     33.34 o
  -1   4   4     1012.41      886.57     20.12 o
   0   4   4       56.91       45.95      3.32 o
   1   4   4     2317.86     2211.96     35.52 o
   2   4   4     6031.89     6104.21     60.79 o
   3   4   4      740.99      810.24     23.59 o
   4   4   4      567.04      654.81     15.70 o
   5   4   4     1411.64     1477.11     33.66 o
   6   4   4     2380.12     2416.73     45.40 o
   7   4   4        4.88        9.29      3.55 o
   8   4   4      537.74      530.60     14.48 o
  -7   5   4     1624.25     1475.02     36.58 o
  -6   5   4     4648.87     4427.88     57.59 o
  -5   5   4     3368.07     2974.06     44.58 o
  -4   5   4       22.41       26.01      2.81 o
  -3   5   4     5184.28     4599.17     50.44 o
  -2   5   4     6631.76     6156.55     57.36 o
  -1   5   4     2362.87     2230.35     34.92 o
   0   5   4      172.88      161.54      5.06 o
   1   5   4      679.71      684.56     16.06 o
   2   5   4        5.06        1.84      7.04 o
   3   5   4        0.27        8.12      3.01 o
   4   5   4      445.23      468.91     14.94 o
   5   5   4     1453.62     1516.96     37.09 o
   6   5   4     2212.14     2363.83     48.61 o
   7   5   4      832.05      876.43     22.71 o
  -6   6   4      185.84      187.61      6.09 o
  -5   6   4      468.65      441.71     14.18 o
  -4   6   4      481.43      464.93     13.88 o
  -3   6   4      465.68      449.53     13.00 o
  -2   6   4     2310.39     2170.12     38.00 o
  -1   6   4     2756.86     2711.21     43.32 o
   0   6   4        7.28       12.36      2.96 o
   1   6   4     4449.46     4305.09     58.83 o
   2   6   4     4058.73     4000.44     58.61 o
   3   6   4     1519.73     1633.09     39.11 o
   4   6   4      728.76      736.16     19.97 o
   5   6   4     2811.35     3004.09     56.54 o
   6   6   4     1738.74     1738.60     46.12 o
  -4   7   4      610.59      628.46     17.30 o
  -3   7   4     1134.44     1108.21     31.17 o
  -2   7   4       42.50       56.33      4.48 o
  -1   7   4     1742.29     1621.51     37.75 o
   0   7   4     4861.57     4843.03     65.61 o
   1   7   4     2637.63     2510.89     49.36 o
   2   7   4      204.32      226.38      7.15 o
   3   7   4     1964.87     2056.07     46.70 o
   4   7   4     2401.23     2704.40     55.19 o
 -10   1   5      260.46      352.34     10.93 o
  -9   1   5        6.39        6.35      6.56 o
  -8   1   5      111.24      114.01      4.74 o
  -7   1   5      857.03      841.21     18.25 o
  -6   1   5      621.54      619.46     14.89 o
  -5   1   5      791.13      752.01     21.89 o
  -4   1   5      509.38      657.10     18.48 o
  -3   1   5      522.54      496.73     10.60 o
  -2   1   5      284.39      299.14      8.22 o
  -1   1   5     3003.56     3283.36     33.76 o
   0   1   5    11612.38    12004.52     56.17 o
   1   1   5    26403.23    27742.54     89.26 o
   2   1   5     5104.26     4844.46     38.00 o
   3   1   5     1762.79     1990.32     26.80 o
   4   1   5    12893.24    12838.59     75.53 o
   5   1   5    18562.24    17522.27     97.54 o
   6   1   5     2000.68     2020.46     34.59 o
   7   1   5       95.06       91.52      3.96 o
   8   1   5     1908.64     1756.35     37.37 o
   9   1   5     1684.89     1606.64     38.18 o
  -9   2   5      332.31      334.28     10.09 o
  -8   2   5      437.00      439.77     11.89 o
  -7   2   5     5164.82     5044.75     61.60 o
  -6   2   5     1819.05     1762.29     34.87 o
  -5   2   5      217.07      221.20      6.15 o
  -4   2   5     6367.96     6334.56     57.10 o
  -3   2   5    24245.47    24424.65    110.19 o
  -2   2   5     4900.92     4507.81     42.87 o
  -1   2   5      196.42      170.93      4.61 o
   0   2   5    13788.52    14172.08     76.41 o
   1   2   5    14939.03    15731.89     80.67 o
   2   2   5      314.15      331.21      9.21 o
   3   2   5     1629.25     1664.31     27.63 o
   4   2   5      863.04      926.37     22.43 o
   5   2   5        1.96        4.56      6.32 o
   6   2   5     1256.19     1272.02     29.58 o
   7   2   5      437.69      462.92     13.85 o
   8   2   5      633.82      649.16     17.58 o
   9   2   5     1186.09     1238.12     36.18 o
  -9   3   5      530.70      578.22     18.43 o
  -8   3   5     1278.01     1284.22     34.66 o
  -7   3   5       91.70      136.08      4.65 o
  -6   3   5     1207.47     1135.84     28.47 o
  -5   3   5     6039.63     5644.02     58.37 o
  -4   3   5     6119.01     5564.93     54.55 o
  -3   3   5       12.05       38.29      2.94 o
  -2   3   5    12647.63    11871.44     69.18 o
  -1   3   5    13500.73    12610.10     67.97 o
   0   3   5     3394.18     3296.48     38.21 o
   1   3   5     3079.77     3081.95     39.48 o
   2   3   5     6672.37     6716.81     58.84 o
   3   3   5      218.44      201.82      5.23 o
   4   3   5      751.12      768.01     22.54 o
   5   3   5     1806.77     1736.63     34.61 o
   6   3   5      341.83      364.14     10.24 o
   7   3   5     2752.68     2773.06     48.66 o
   8   3   5     1417.03     1555.74     38.16 o
   9   3   5        7.26       20.97      4.98 o
  -8   4   5      312.62      313.56      9.77 o
  -7   4   5       32.08       45.83      4.04 o
  -6   4   5      174.63      185.11      7.09 o
  -5   4   5      278.38      234.16      6.80 o
  -4   4   5        3.76       15.02      2.43 o
  -3   4   5       90.31       88.33      3.74 o
  -2   4   5      771.66      714.30     18.87 o
  -1   4   5     5954.29     5661.47     50.33 o
   0   4   5     5214.98     5089.51     52.06 o
   1   4   5      797.73      916.08     24.62 o
   2   4   5     8950.52     8890.35     75.29 o
   3   4   5    18860.60    18664.19    115.68 o
   4   4   5     5664.03     5564.44     63.64 o
   5   4   5      405.48      396.82     10.99 o
   6   4   5     6996.78     6768.16     77.93 o
   7   4   5     5129.81     5131.29     70.89 o
   8   4   5      684.00      777.20     21.38 o
  -7   5   5       41.57       51.83      4.74 o
  -6   5   5        1.42        5.56      6.47 o
  -5   5   5      355.64      335.19     11.50 o
  -4   5   5      589.88      534.79     13.83 o
  -3   5   5       81.28       70.21      3.47 o
  -2   5   5     1190.93     1045.58     24.83 o
  -1   5   5     1401.73     1358.86     28.32 o
   0   5   5        7.11       14.84      3.01 o
   1   5   5      472.36      442.85     13.55 o
   2   5   5     1363.16     1348.72     32.16 o
   3   5   5       21.21       22.62      3.57 o
   4   5   5      534.81      594.73     16.83 o
   5   5   5      408.94      482.48     12.79 o
   6   5   5        0.02        2.69      2.48 o
   7   5   5      444.72      443.88     13.89 o
  -6   6   5       72.98       94.31      5.80 o
  -5   6   5        1.94        5.93      6.60 o
  -4   6   5      115.78      120.48      5.04 o
  -3   6   5     1147.13     1211.07     29.38 o
  -2   6   5     2091.36     1910.13     36.97 o
  -1   6   5      616.22      564.64     14.94 o
   0   6   5        2.13        2.16      5.27 o
   1   6   5      673.77      641.57     17.09 o
   2   6   5     2480.99     2484.75     47.57 o
   3   6   5     2161.02     2207.12     46.97 o
   4   6   5      578.15      638.87     18.99 o
   5   6   5       55.82       52.05      5.19 o
   6   6   5      384.56      442.16     15.15 o
  -4   7   5      505.66      555.15     16.98 o
  -3   7   5       33.48       35.68      4.30 o
  -2   7   5      875.62      863.48     19.83 o
  -1   7   5      948.11      973.43     21.06 o
   0   7   5      783.09      820.05     20.20 o
   1   7   5       19.38       32.29      4.35 o
   2   7   5      330.65      397.52     11.31 o
   3   7   5       35.33       48.36      5.54 o
   4   7   5       96.94       92.99      7.09 o
  -9   0   6      719.34      810.26     20.52 o
  -8   0   6      577.81      605.70     17.74 o
  -7   0   6     2269.61     2257.17     43.15 o
  -6   0   6     4175.72     4198.44     54.13 o
  -5   0   6     7028.39     7139.54     67.22 o
  -4   0   6      326.31      368.12     10.88 o
  -3   0   6    20725.26    22026.59    106.22 o
  -2   0   6    31849.96    33229.91    128.75 o
  -1   0   6    26895.01    28988.09    110.67 o
   0   0   6      140.13      159.25      4.06 o
   1   0   6    18804.68    18729.16     75.70 o
   2   0   6    40782.50    41354.74    121.64 o
   3   0   6    11624.95    11610.05     64.84 o
   4   0   6       77.57       91.23      3.37 o
   5   0   6     1453.07     1522.62     27.59 o
   6   0   6     2494.01     2254.94     36.57 o
   7   0   6       12.63       12.96      2.76 o
   8   0   6        6.66        0.00     14.20 o
   9   0   6      388.61      440.25     12.22 o
  -9   1   6      407.76      397.04     12.83 o
  -8   1   6      292.52      322.32      9.35 o
  -7   1   6      557.15      555.87     15.55 o
  -6   1   6     1546.38     1482.89     33.15 o
  -5   1   6      227.71      219.61      6.36 o
  -4   1   6     1326.36     1279.45     26.95 o
  -3   1   6     1102.41     1033.32     22.73 o
  -2   1   6       29.26      140.92      4.00 o
  -1   1   6     1215.36     1157.77     22.51 o
   0   1   6     3409.96     3517.64     33.10 o
   1   1   6      137.76      159.42      4.64 o
   2   1   6    11358.52    11736.83     63.56 o
   3   1   6     9477.51     9520.69     61.41 o
   4   1   6      734.93      685.05     18.88 o
   5   1   6     7897.46     8040.97     65.78 o
   6   1   6    11712.71    11075.81     84.30 o
   7   1   6     2094.88     2078.69     39.27 o
   8   1   6      588.71      516.72     15.68 o
   9   1   6     3899.40     3672.57     58.88 o
  -9   2   6      587.20      623.06     18.75 o
  -8   2   6      865.44      896.40     20.67 o
  -7   2   6      517.28      515.99     15.32 o
  -6   2   6        3.63       31.00      3.33 o
  -5   2   6      724.17      714.84     16.00 o
  -4   2   6     1591.35     1564.62     29.81 o
  -3   2   6      827.23      751.06     20.62 o
  -2   2   6      597.72      576.69     12.53 o
  -1   2   6      222.83      254.33      7.09 o
   0   2   6      124.27      117.85      3.83 o
   1   2   6       28.24       41.58      2.67 o
   2   2   6      579.14      628.88     17.70 o
   3   2   6     4074.13     4013.74     45.14 o
   4   2   6     5634.29     5710.20     56.34 o
   5   2   6     1824.74     1868.21     33.91 o
   6   2   6      479.11      525.38     14.06 o
   7   2   6     2959.09     2878.76     47.94 o
   8   2   6     2165.71     2134.03     44.04 o
   9   2   6      696.75      730.07     20.30 o
  -8   3   6        0.33        1.08      2.11 o
  -7   3   6       32.64       32.73      3.77 o
  -6   3   6      616.80      554.56     15.17 o
  -5   3   6      820.85      732.73     16.20 o
  -4   3   6      318.17      326.59      9.14 o
  -3   3   6      971.51      935.16     22.54 o
  -2   3   6      213.18      213.52      6.72 o
  -1   3   6     1813.00     1660.66     25.72 o
   0   3   6     2374.96     2523.90     36.41 o
   1   3   6     5789.20     5885.35     57.30 o
   2   3   6      811.40      885.36     23.29 o
   3   3   6      223.90      263.37      8.46 o
   4   3   6     1322.64     1387.02     30.90 o
   5   3   6     2404.44     2370.36     42.73 o
   6   3   6     1591.69     1565.03     35.87 o
   7   3   6      277.42      323.11      9.09 o
   8   3   6       22.99        8.87      3.74 o
  -8   4   6      595.35      579.09     18.08 o
  -7   4   6       28.15       31.60      3.87 o
  -6   4   6        9.96        1.71      5.37 o
  -5   4   6      546.75      471.11     13.98 o
  -4   4   6      299.71      288.37      8.59 o
  -3   4   6      173.08      308.06      9.68 o
  -2   4   6       11.97       15.08      2.80 o
  -1   4   6       21.83       22.76      3.14 o
   0   4   6      491.39      498.87     13.36 o
   1   4   6      967.51      954.65     26.09 o
   2   4   6       57.17       98.68      4.72 o
   3   4   6      838.45      882.16     25.98 o
   4   4   6     2031.64     2065.11     40.55 o
   5   4   6      910.93      939.49     20.22 o
   6   4   6       42.94       25.63      4.11 o
   7   4   6     1052.86     1122.73     23.65 o
   8   4   6      794.82      846.49     22.76 o
  -7   5   6      404.49      378.30     10.73 o
  -6   5   6        0.27        2.18      2.76 o
  -5   5   6     2201.18     2065.44     39.85 o
  -4   5   6     5848.94     5336.30     60.00 o
  -3   5   6     4583.14     4270.91     51.54 o
  -2   5   6      206.92      192.94      6.17 o
  -1   5   6     6808.76     6665.94     63.45 o
   0   5   6    13266.34    13246.94     96.09 o
   1   5   6     7283.02     6978.18     74.08 o
   2   5   6      325.76      382.77     11.39 o
   3   5   6     3317.21     3431.31     55.10 o
   4   5   6     4129.46     4225.14     62.23 o
   5   5   6      498.62      496.53     13.66 o
   6   5   6       70.58       98.07      5.61 o
   7   5   6        1.38        4.03     10.56 o
  -5   6   6      840.76      810.54     18.78 o
  -4   6   6      365.06      341.65     10.20 o
  -3   6   6       97.74      103.62      4.68 o
  -2   6   6      221.05      231.04      6.75 o
  -1   6   6       87.50       92.10      4.56 o
   0   6   6      340.90      355.38     10.98 o
   1   6   6     1173.69     1108.73     31.69 o
   2   6   6      107.95      149.44      6.18 o
   3   6   6      717.65      710.10     20.03 o
   4   6   6     2388.86     2433.07     51.60 o
   5   6   6     1591.42     1681.14     44.08 o
  -3   7   6      359.17      383.92     10.21 o
  -2   7   6       17.78       22.54      4.36 o
  -1   7   6        9.88        7.39      4.04 o
   0   7   6        5.61       12.03      4.36 o
   1   7   6       58.48       64.67      5.54 o
   2   7   6     1494.36     1493.46     41.54 o
   3   7   6      950.41     1006.06     25.30 o
  -9   1   7     1374.78     1420.34     40.51 o
  -8   1   7      219.80      237.60      7.09 o
  -7   1   7       62.32       97.01      4.68 o
  -6   1   7     2050.96     1907.64     38.98 o
  -5   1   7     6008.05     5799.84     62.72 o
  -4   1   7     1706.11     1623.65     32.24 o
  -3   1   7      328.50      398.10     11.62 o
  -2   1   7      858.05      910.02     22.70 o
  -1   1   7     3588.33     3932.74     42.73 o
   0   1   7     2991.51     3061.05     34.21 o
   1   1   7      708.20      660.99     15.39 o
   2   1   7     1885.02     1850.57     26.50 o
   3   1   7      840.25      811.74     19.24 o
   4   1   7       12.43       15.02      2.85 o
   5   1   7      125.28      180.94      5.56 o
   6   1   7     5163.31     4888.85     57.38 o
   7   1   7     4680.59     4528.07     59.29 o
   8   1   7      976.82      985.53     21.19 o
   9   1   7       34.49       29.32      4.81 o
  -9   2   7       33.80       45.73      5.70 o
  -8   2   7      121.99      138.42      5.95 o
  -7   2   7      320.13      323.46     11.03 o
  -6   2   7        4.90       12.03      3.03 o
  -5   2   7     2059.93     2034.80     38.18 o
  -4   2   7     2992.55     2963.89     44.53 o
  -3   2   7      125.54      123.72      4.60 o
  -2   2   7     4867.17     4864.87     51.97 o
  -1   2   7    12809.50    13445.78     86.44 o
   0   2   7     4600.99     4461.19     41.46 o
   1   2   7      632.47      694.86     17.39 o
   2   2   7    10530.25    10557.68     71.16 o
   3   2   7    11220.07    11234.49     78.42 o
   4   2   7     1354.05     1354.84     28.28 o
   5   2   7      372.44      405.07     12.65 o
   6   2   7     3926.02     3692.09     52.54 o
   7   2   7      939.67      864.28     19.40 o
   8   2   7        8.17       16.60      3.74 o
  -8   3   7       44.57       43.38      4.94 o
  -7   3   7        9.55       16.47      3.73 o
  -6   3   7     1350.19     1329.50     34.16 o
  -5   3   7     1040.94     1064.16     28.54 o
  -4   3   7     1184.63     1154.70     28.70 o
  -3   3   7     5897.26     5498.74     58.75 o
  -2   3   7     4827.96     4755.66     51.32 o
  -1   3   7      108.21      187.17      5.66 o
   0   3   7     5990.76     5854.75     60.70 o
   1   3   7    19694.74    19865.36    113.09 o
   2   3   7     5291.60     5354.02     57.90 o
   3   3   7      187.50      223.88      5.96 o
   4   3   7     7836.04     7894.52     76.14 o
   5   3   7     8651.34     8488.57     80.43 o
   6   3   7      302.64      298.04      9.00 o
   7   3   7     1128.71     1103.65     22.94 o
   8   3   7     2316.67     2295.50     47.89 o
  -7   4   7     2204.50     2252.30     46.71 o
  -6   4   7     1672.13     1565.60     37.09 o
  -5   4   7        6.89        3.21      2.63 o
  -4   4   7     3873.71     3499.37     49.33 o
  -3   4   7     1514.98     1447.33     29.82 o
  -2   4   7     1566.17     1405.02     27.66 o
  -1   4   7      297.06      287.61      8.06 o
   0   4   7      245.99      269.38      8.55 o
   1   4   7      181.98      167.64      5.36 o
   2   4   7       44.93      159.50      4.84 o
   3   4   7      705.99      729.70     17.40 o
   4   4   7     2658.93     2711.16     48.11 o
   5   4   7     3429.20     3385.46     55.62 o
   6   4   7     1003.69     1147.95     33.79 o
   7   4   7      363.43      335.70      9.55 o
  -6   5   7      132.21      146.47      5.93 o
  -5   5   7      154.60      145.93      5.55 o
  -4   5   7       10.06       46.04      3.95 o
  -3   5   7      384.36      446.46     13.60 o
  -2   5   7      282.04      262.39      8.44 o
  -1   5   7       19.15       28.57      3.03 o
   0   5   7       83.70       82.80      4.18 o
   1   5   7      828.96      861.45     19.81 o
   2   5   7      350.22      411.80     14.93 o
   3   5   7       73.60       79.34      4.64 o
   4   5   7      791.37      789.70     20.26 o
   5   5   7      205.77      203.26      7.21 o
   6   5   7       20.19        8.92      4.39 o
  -5   6   7       67.08       62.71      5.34 o
  -4   6   7       46.11       45.11      4.42 o
  -3   6   7      598.41      551.08     15.12 o
  -2   6   7     1493.45     1402.25     32.78 o
  -1   6   7      872.72      797.73     18.20 o
   0   6   7      212.38      230.33      6.74 o
   1   6   7        8.84       24.70      4.34 o
   2   6   7      861.08      873.44     22.22 o
   3   6   7     1495.39     1577.36     41.48 o
   4   6   7      965.30     1031.16     24.63 o
  -1   7   7       39.97       40.80      5.28 o
   0   7   7     1435.91     1532.51     40.87 o
   1   7   7     2439.72     2530.64     53.39 o
  -8   0   8     1389.20     1408.58     40.34 o
  -7   0   8        1.05        0.83     11.27 o
  -6   0   8     1278.45     1229.46     32.85 o
  -5   0   8       53.86       52.83      3.79 o
  -4   0   8     1385.13     1423.61     31.89 o
  -3   0   8     2596.04     2779.04     41.46 o
  -2   0   8      110.08      148.35      4.67 o
  -1   0   8     7779.02     8370.93     64.42 o
   0   0   8    29807.80    31159.06    125.13 o
   1   0   8     5948.44     5499.64     47.33 o
   2   0   8     1960.63     2138.24     29.90 o
   3   0   8    17430.49    17135.98     89.78 o
   4   0   8    23468.59    22398.19    110.86 o
   5   0   8     3358.98     3281.47     44.19 o
   6   0   8     1272.64     1257.16     29.95 o
   7   0   8     5643.77     5382.41     64.73 o
   8   0   8     3926.14     3633.07     56.71 o
  -8   1   8      375.26      420.23     11.31 o
  -7   1   8     1560.51     1650.82     40.58 o
  -6   1   8      116.09      124.73      4.96 o
  -5   1   8     2681.88     2727.52     45.87 o
  -4   1   8     3236.97     3194.03     47.11 o
  -3   1   8     1051.11     1126.59     27.32 o
  -2   1   8      652.53      651.83     14.89 o
  -1   1   8     5358.60     5687.20     55.08 o
   0   1   8     3593.59     3588.07     39.84 o
   1   1   8      598.00      581.21     16.27 o
   2   1   8     1445.85     1360.27     24.38 o
   3   1   8      802.45      916.78     21.37 o
   4   1   8      157.38      197.83      6.25 o
   5   1   8     2529.85     2445.89     39.60 o
   6   1   8      852.89      843.06     18.26 o
   7   1   8       13.15       15.25      3.41 o
   8   1   8     1312.68     1364.31     36.29 o
  -8   2   8        5.71       15.37      4.32 o
  -7   2   8      628.21      640.99     19.02 o
  -6   2   8     3033.81     3071.81     52.96 o
  -5   2   8     2352.97     2431.01     44.03 o
  -4   2   8      213.36      251.05      6.31 o
  -3   2   8     3207.87     3274.75     46.82 o
  -2   2   8     7062.68     7244.85     67.67 o
  -1   2   8     3759.92     3976.03     50.71 o
   0   2   8       15.27       29.73      2.84 o
   1   2   8      390.20      419.86     10.37 o
   2   2   8      819.33      852.98     21.07 o
   3   2   8      857.89      859.25     22.49 o
   4   2   8     1296.24     1416.80     30.64 o
   5   2   8      781.54      732.33     16.61 o
   6   2   8      715.78      687.47     16.89 o
   7   2   8       78.30      103.77      5.15 o
   8   2   8      925.09      944.66     22.16 o
  -7   3   8       68.04       68.04      5.05 o
  -6   3   8       64.85       57.49      4.65 o
  -5   3   8      623.07      555.26     16.26 o
  -4   3   8     2147.05     2065.74     39.87 o
  -3   3   8     1590.71     1594.97     34.38 o
  -2   3   8      444.93      459.76     13.81 o
  -1   3   8       72.03       72.28      4.43 o
   0   3   8     4038.95     4202.80     52.13 o
   1   3   8     3746.70     3891.29     52.05 o
   2   3   8     3229.86     3314.24     47.08 o
   3   3   8      602.32      569.47     15.37 o
   4   3   8      606.16      649.23     16.80 o
   5   3   8      926.34      924.46     20.06 o
   6   3   8     2135.23     2097.93     42.97 o
   7   3   8     1090.41     1093.67     23.85 o
  -7   4   8      121.02      132.54      7.05 o
  -6   4   8      555.42      513.51     15.98 o
  -5   4   8      164.40      142.26      6.03 o
  -4   4   8      107.42      110.76      4.68 o
  -3   4   8      751.04      690.14     16.12 o
  -2   4   8      877.87      749.87     22.27 o
  -1   4   8       22.63       26.25      2.90 o
   0   4   8     1018.68     1081.16     29.27 o
   1   4   8      382.85      382.27     11.09 o
   2   4   8       18.73       33.52      3.64 o
   3   4   8      286.66      287.02      8.83 o
   4   4   8      780.62      760.70     19.04 o
   5   4   8        3.64        1.82      5.63 o
   6   4   8      550.17      584.17     17.79 o
   7   4   8      572.37      617.23     16.00 o
  -6   5   8       73.09       82.51      5.98 o
  -5   5   8      188.53      172.40      6.24 o
  -4   5   8       21.14       42.77      3.91 o
  -3   5   8      188.26      192.48      5.74 o
  -2   5   8     1407.45     1277.95     30.20 o
  -1   5   8     1595.71     1472.65     32.43 o
   0   5   8      121.55      107.88      4.61 o
   1   5   8     3986.57     4007.13     61.57 o
   2   5   8     6523.24     6562.36     80.41 o
   3   5   8     3194.96     3200.77     55.79 o
   4   5   8       14.76       31.86      4.75 o
   5   5   8     4100.29     4117.96     68.31 o
  -4   6   8      360.38      347.88     11.72 o
  -3   6   8     1220.83     1129.03     31.46 o
  -2   6   8     1532.76     1455.01     35.15 o
  -1   6   8      120.16      134.13      5.50 o
   0   6   8     1765.94     1720.04     41.42 o
   1   6   8      872.62     1007.90     23.38 o
   2   6   8       40.18       52.93      5.57 o
   3   6   8      562.59      594.23     20.18 o
   4   6   8      391.21      439.59     12.85 o
  -8   1   9      215.80      237.35      9.21 o
  -7   1   9      632.99      645.25     19.09 o
  -6   1   9      435.19      448.50     15.58 o
  -5   1   9       51.39       39.25      3.84 o
  -4   1   9     2857.83     2853.14     47.76 o
  -3   1   9     5828.42     5954.59     65.90 o
  -2   1   9     3741.17     3968.15     51.60 o
  -1   1   9       45.97       61.87      4.10 o
   0   1   9     5415.81     5438.19     52.65 o
   1   1   9     7252.51     7128.65     57.90 o
   2   1   9     4278.76     4207.08     45.16 o
   3   1   9      322.59      304.50      7.76 o
   4   1   9      421.37      407.61     12.07 o
   5   1   9      640.88      666.97     15.45 o
   6   1   9      736.03      732.01     17.01 o
   7   1   9      385.73      347.35     11.14 o
   8   1   9      551.17      533.04     14.51 o
  -7   2   9     1123.18     1165.72     25.68 o
  -6   2   9       36.88       44.91      5.03 o
  -5   2   9      487.82      433.49     12.13 o
  -4   2   9      883.59      877.64     19.55 o
  -3   2   9      226.45      225.98      6.45 o
  -2   2   9      667.66      671.70     16.70 o
  -1   2   9     2790.78     3003.53     45.63 o
   0   2   9     2045.99     2091.68     33.79 o
   1   2   9     4657.57     4533.02     47.95 o
   2   2   9     3351.75     3229.02     42.09 o
   3   2   9      214.30      191.46      5.72 o
   4   2   9     9137.75     8805.01     77.60 o
   5   2   9     8337.52     7933.66     79.02 o
   6   2   9     1680.81     1718.37     38.21 o
   7   2   9      441.98      453.62     13.06 o
  -7   3   9      158.25      175.41      7.71 o
  -6   3   9     1304.16     1314.15     36.74 o
  -5   3   9      208.29      213.00      7.16 o
  -4   3   9       28.84       24.78      3.58 o
  -3   3   9      600.21      566.87     16.43 o
  -2   3   9      486.91      514.24     14.60 o
  -1   3   9     1250.30     1302.77     32.71 o
   0   3   9     1751.21     1664.10     30.11 o
   1   3   9       13.65       60.54      3.58 o
   2   3   9     2160.62     2131.67     39.07 o
   3   3   9     4987.33     4759.67     60.85 o
   4   3   9     3377.99     3331.71     51.62 o
   5   3   9      481.23      505.76     15.86 o
   6   3   9     3681.69     3685.59     58.97 o
   7   3   9     2831.80     2897.73     54.68 o
  -6   4   9      579.42      564.04     18.57 o
  -5   4   9     2287.44     2321.80     47.44 o
  -4   4   9     2526.66     2519.31     47.13 o
  -3   4   9        0.40        3.43      5.96 o
  -2   4   9     5771.96     5239.43     61.69 o
  -1   4   9    10890.38     9824.74     79.14 o
   0   4   9     2865.04     3036.46     50.94 o
   1   4   9      490.36      515.90     16.02 o
   2   4   9     4469.92     4510.44     64.35 o
   3   4   9     3168.20     3130.28     53.46 o
   4   4   9      361.88      368.21     10.29 o
   5   4   9      120.13      118.97      6.18 o
   6   4   9       10.05       25.93      5.38 o
  -5   5   9        7.41       16.66      4.69 o
  -4   5   9       23.94       31.34      4.20 o
  -3   5   9      292.89      285.96      8.81 o
  -2   5   9      323.50      307.38      8.33 o
  -1   5   9      125.76      135.02      5.16 o
   0   5   9      208.21      224.32      7.11 o
   1   5   9      113.28      105.35      5.82 o
   2   5   9       68.09       76.77      5.37 o
   3   5   9      214.14      204.80      7.24 o
   4   5   9      296.65      337.30      9.01 o
   5   5   9       73.03       63.93      6.86 o
  -2   6   9      530.39      485.31     12.50 o
  -1   6   9     1132.46     1127.58     23.19 o
   0   6   9     1029.32     1026.48     24.09 o
   1   6   9      331.71      351.28     11.78 o
   2   6   9       92.07      114.82      7.71 o
  -7   0  10     1587.80     1579.23     43.34 o
  -6   0  10     3252.51     3227.71     57.79 o
  -5   0  10     1519.87     1578.55     39.07 o
  -4   0  10        1.45       16.23      3.33 o
  -3   0  10     3992.73     3880.51     55.83 o
  -2   0  10     5650.66     5807.10     65.02 o
  -1   0  10       72.22      119.29      4.18 o
   0   0  10        0.55        8.34      2.39 o
   1   0  10       86.82       95.82      3.60 o
   2   0  10      217.53      212.80      5.81 o
   3   0  10     3392.73     3183.51     42.65 o
   4   0  10      210.89      248.11      7.96 o
   5   0  10     6145.35     5954.61     64.57 o
   6   0  10     8034.50     7566.14     77.05 o
   7   0  10     1628.55     1466.87     37.06 o
  -7   1  10        1.89        2.92      8.55 o
  -6   1  10      392.19      376.25     11.00 o
  -5   1  10      432.06      511.95     17.00 o
  -4   1  10       92.27      109.63      4.97 o
  -3   1  10      775.36      772.42     18.76 o
  -2   1  10     5860.61     5879.40     67.82 o
  -1   1  10      852.13      860.93     24.31 o
   0   1  10      302.82      280.11      8.21 o
   1   1  10     5166.22     4902.88     52.07 o
   2   1  10     7546.39     7130.70     63.09 o
   3   1  10      195.45      187.43      5.45 o
   4   1  10     2629.84     2549.01     41.20 o
   5   1  10     3361.34     3207.42     48.89 o
   6   1  10      475.28      418.17     11.29 o
   7   1  10      137.20      161.29      6.81 o
  -7   2  10       57.59       88.02      6.61 o
  -6   2  10       29.77       23.72      4.77 o
  -5   2  10       46.76       54.85      4.76 o
  -4   2  10     1146.93     1237.08     33.48 o
  -3   2  10     1381.64     1466.55     36.47 o
  -2   2  10        2.98        7.23      3.09 o
  -1   2  10     2398.18     2535.02     43.41 o
   0   2  10     6364.44     6398.25     63.35 o
   1   2  10     3685.25     3563.26     45.16 o
   2   2  10        3.77        7.43      2.42 o
   3   2  10     4013.70     4091.73     51.36 o
   4   2  10     3457.45     3343.72     49.93 o
   5   2  10      909.25      881.79     19.13 o
   6   2  10       11.68       14.78      3.53 o
   7   2  10      202.70      188.66      7.58 o
  -6   3  10      166.40      185.71      8.14 o
  -5   3  10        0.10       16.23      3.89 o
  -4   3  10      363.49      334.34     11.77 o
  -3   3  10     1036.22     1100.10     22.91 o
  -2   3  10     1665.41     1746.91     39.18 o
  -1   3  10      149.61      176.03      5.69 o
   0   3  10       33.36       38.48      3.04 o
   1   3  10     1114.17     1121.00     27.24 o
   2   3  10     2715.63     2712.67     44.92 o
   3   3  10      976.84      990.10     19.80 o
   4   3  10      719.18      672.61     17.50 o
   5   3  10       44.85       56.22      4.48 o
   6   3  10      998.55     1009.15     22.91 o
  -5   4  10       87.03       88.03      6.61 o
  -4   4  10      292.47      273.15      8.61 o
  -3   4  10      398.64      395.21     10.66 o
  -2   4  10       20.31       48.25      4.36 o
  -1   4  10     1324.53     1267.57     31.16 o
   0   4  10     1381.77     1344.43     36.04 o
   1   4  10      537.13      502.45     13.40 o
   2   4  10       32.18       44.50      4.90 o
   3   4  10     1900.07     1869.40     43.20 o
   4   4  10      947.53      913.97     22.26 o
   5   4  10       62.48       59.72      6.27 o
  -3   5  10      433.86      420.30     12.26 o
  -2   5  10       70.61       71.49      4.79 o
  -1   5  10       39.30       41.78      4.06 o
   0   5  10        4.14       39.72      4.92 o
   1   5  10        5.93       17.87      4.73 o
   2   5  10      238.08      257.37      8.11 o
   3   5  10     1079.50     1041.91     25.76 o
  -6   1  11       67.98       93.27      6.21 o
  -5   1  11       31.83       55.07      4.89 o
  -4   1  11       46.98       74.10      5.01 o
  -3   1  11       48.65       72.14      4.68 o
  -2   1  11     3534.30     3742.60     56.63 o
  -1   1  11     2448.92     2483.54     44.50 o
   0   1  11     1044.67      980.08     26.43 o
   1   1  11      281.55      259.42      8.64 o
   2   1  11     7267.35     6882.41     67.04 o
   3   1  11     7341.64     6926.01     67.23 o
   4   1  11     2001.16     1803.20     35.91 o
   5   1  11      173.83      197.16      6.02 o
   6   1  11     2256.11     2126.53     43.96 o
  -6   2  11      663.73      686.78     16.88 o
  -5   2  11     1526.32     1522.73     41.36 o
  -4   2  11      850.32      976.11     22.53 o
  -3   2  11      235.81      200.68      6.73 o
  -2   2  11     1537.85     1484.21     38.47 o
  -1   2  11     2327.25     2391.18     44.40 o
   0   2  11      436.64      467.20     13.59 o
   1   2  11      243.00      277.19      8.42 o
   2   2  11      837.20      829.21     24.30 o
   3   2  11        3.11       37.16      3.45 o
   4   2  11      429.55      429.16     11.43 o
   5   2  11       44.86       37.82      3.96 o
   6   2  11      349.87      377.62     11.02 o
  -5   3  11      178.75      152.30      8.32 o
  -4   3  11     2021.65     1934.71     45.98 o
  -3   3  11     2853.69     2949.32     55.20 o
  -2   3  11       31.87       75.82      5.33 o
  -1   3  11      493.83      530.59     16.95 o
   0   3  11     1721.56     1669.18     34.53 o
   1   3  11      918.96      871.02     25.36 o
   2   3  11      520.23      493.84     14.65 o
   3   3  11      676.78      678.45     17.58 o
   4   3  11        3.35       54.95      4.43 o
   5   3  11     1015.66      970.59     22.94 o
  -4   4  11      119.51      135.73      7.50 o
  -3   4  11      669.43      754.72     21.91 o
  -2   4  11      291.36      324.77      8.56 o
  -1   4  11      138.10      114.02      5.89 o
   0   4  11     2106.10     2023.48     42.19 o
   1   4  11     4509.34     4502.46     66.32 o
   2   4  11     3524.94     3586.96     60.01 o
   3   4  11      744.34      832.18     22.12 o
   4   4  11     3973.38     4055.37     66.78 o
  -1   5  11      121.42      120.81      6.23 o
   0   5  11      209.09      243.52      9.09 o
   1   5  11       65.27       79.20      6.95 o
  -5   0  12     1718.74     1862.02     47.07 o
  -4   0  12     4899.83     5086.62     72.76 o
  -3   0  12      833.15      889.38     21.96 o
  -2   0  12       17.89       14.49      3.73 o
  -1   0  12     4820.01     4821.97     63.35 o
   0   0  12     6251.63     6091.69     68.98 o
   1   0  12     1360.27     1272.66     30.68 o
   2   0  12       54.16       69.43      4.08 o
   3   0  12     1150.18     1137.17     29.50 o
   4   0  12      656.36      677.16     16.76 o
   5   0  12      227.22      235.47      7.29 o
  -5   1  12      467.00      515.39     15.31 o
  -4   1  12        1.47        5.60      7.76 o
  -3   1  12      942.12     1000.54     22.81 o
  -2   1  12      586.20      583.61     17.78 o
  -1   1  12       81.19       91.08      5.12 o
   0   1  12     1514.28     1510.51     34.63 o
   1   1  12     2675.72     2565.66     42.89 o
   2   1  12       10.22        4.34      5.90 o
   3   1  12     1882.46     1776.75     36.93 o
   4   1  12     3121.33     2820.31     47.44 o
   5   1  12     1482.34     1287.81     34.72 o
  -5   2  12       65.68       54.74      6.23 o
  -4   2  12        4.54        0.65      5.12 o
  -3   2  12       15.43        3.87      6.09 o
  -2   2  12       54.37       75.83      5.34 o
  -1   2  12       10.61        5.46      5.72 o
   0   2  12      338.01      319.61     10.14 o
   1   2  12     1397.46     1296.85     30.97 o
   2   2  12     1935.78     1751.33     36.02 o
   3   2  12      183.65      218.82      5.89 o
   4   2  12      384.64      384.26     11.42 o
   5   2  12     2028.66     1863.21     42.46 o
  -4   3  12      105.15       87.03      7.00 o
  -3   3  12      250.36      262.57      8.44 o
  -2   3  12      604.10      662.77     20.53 o
  -1   3  12      592.54      683.83     19.25 o
   0   3  12       56.69       50.51      4.35 o
   1   3  12      154.41      159.75      5.23 o
   2   3  12      390.29      392.13     13.66 o
   3   3  12     1909.21     1903.51     40.23 o
   4   3  12      923.83      938.02     22.55 o
  -2   4  12      114.78      108.03      7.32 o
  -1   4  12      284.97      299.57      9.81 o
   0   4  12       14.78       18.92      4.13 o
   1   4  12      282.56      253.97      9.28 o
   2   4  12     1037.74     1072.63     24.12 o
  -4   1  13      216.38      221.11      8.89 o
  -3   1  13      761.86      738.21     21.25 o
  -2   1  13       74.55       78.12      5.69 o
  -1   1  13      204.75      231.95      7.00 o
   0   1  13      157.69      177.65      6.13 o
   1   1  13      120.91      173.77      5.65 o
   2   1  13       19.81       20.76      3.84 o
   3   1  13      959.57      946.22     20.29 o
  -3   2  13     1872.98     2040.54     49.29 o
  -2   2  13      906.22      989.06     24.12 o
  -1   2  13      202.24      190.57      6.98 o
   0   2  13     3570.99     3472.07     55.41 o
   1   2  13     3836.25     3579.34     54.44 o
   2   2  13      295.64      274.15      7.87 o
   3   2  13      574.40      529.21     15.87 o
  -1   3  13     3050.67     3284.78     60.89 o
   0   3  13     1265.29     1240.52     35.14 o
   1   3  13      651.68      642.04     17.48 o
  -1   0  14     1672.77     1781.28     43.44 o
   0   0  14       58.20       65.66      5.71 o
   1   0  14     5406.93     5159.04     69.96 o
  -1   1  14       20.52       16.91      5.23 o
   0   1  14     1066.59     1091.96     23.32 o
 
